# Supplementary material for: Genomic characteristics and epidemic trends of NADC30-like PRRSV in China
Source: Porcine Health Manag. 2025 May 28;11:30. doi: 10.1186/s40813-025-00444-7 (PMC12121172; doi:10.1186/s40813-025-00444-7)
Supplement: Supplementary file 2 — Supplementary Material 2: Table S1. Information of NADC30-like PRRSV sequences detected by this study [file 40813_2025_444_MOESM2_ESM.xlsx]

## Sheet: Sheet1
Table S1 Information of NADC30-like PRRSV sequences detected by this study
Isolate name	collection year	Location	Clinical signs	Strain origin	Sequences
HNTZJ1713-2102	2021	Henan	Sow abortion rate of 40% and piglet mortality rate of 20%	Self-detection	ATGACGTATAGGTGTTGGCTCTATGCCACGGCATTTGTATTGTCCGGAGCTGTGACTATTGGCACAGCCAAAAACTTGCT GCACGGGAACACCCTCCTGTGACAGCCCTCTTCAGGGGATTAGGGGTCTGTCCCTAACACCTTGCTTCCGGAGTTGCACT GCTTTACGGTCTCTCCACCCCTTTAACCATGTCTGGGATACTTGATCGGTGCACGTGCACCCCCAATGCCAGGGTGTTTA TGGCGGAGGGCCAGGTCTACTGCACACGATGTCTCAGTGCACGGTCTCTCCTTCCCTTGAATCTCCAAGTTTCTGAGCTT GGAGTGTTGGGTCTGTTTTATAGGCCCGAAGAGCCACTCCGGTGGACGTTGCCACGTGCGTTCCCCACTGTTGAG…
HNTZJ1715-2102	2021	Henan	Unknown	Self-detection	ATGACGTATAGGTGTTGGCTCTATGCCACGGCATTTGTATTGTCCGGAGCTGTGACTACTGGCACAGCCCAAAACTTGCC GCACAGAAACACCCTTCTGTGACGGCCTCCTTTCAGGGGAGTTTAGGGGTTTGTCCCTAACACCTTGTTTCTGGAGTTGC ACTGCTTTACGGTCTCTCCACCCCTTTAACCATGTCTGGGATTCTTGATCGGTGCACGTGTACCCCCAATGCCAGGGTGT TTGTGGCAGAGGGCCAAGTCTACTGCACACGATGTCTCAGTGCACGGTCCCTCCTTCCCCTGAATCTCCAGGTTCCTGAA CTTGGAGTGCTGGGCTTGTTTTACAGGCCCGAAGAGCCACTCCGGTGGACGTTGCCAAGCGCATTCCCCACTGTC…
SDTZJ3184-2310	2023	Shandong	Sow abortion rate of 20% and piglet mortality rate of 20%	Self-detection	ATGACGTATAGGTGTTGGCTCCATGCCACGACATTTGTATTGTCAGGAGCTGTGACTACTAGCACGGCCCAAAACTTGCC GTCCAGAAACACCCTTCTGTGACGGCCTCCTTCAGGGGAGTTTAGGGGTCTGTCCCTGACACCTTGTTTCTGGAGTTGCA CTGCTTTACGGTCTCTCCACCCCTTTAACCATGTCTGGGATTCTTGATCGGTGCACGTGTACCCCCAATGCCAGGGTGTT TTTGGCAGAGGGCCAAGTCTATTGCACACGATGTCTCAGTGCACGGTCCCTCCTCCCTCTGAATCTCCAAGTTCCTGAAC TTGGAGTGCTTGGCTTGTTTTACAGGCCCGAACAGCCACTCCAGTGGACGTTGCCACACCCATTTCCCACTGTCG…
GSTZJ3059-2308	2023	Gansu	Sow abortion rate of 30% and piglet mortality rate of 10%	Self-detection	ATGACGTATAGGTGTTGGCTCTATGCCACGACATTTGTATTGTCAGGAGCTGTGACTACTGTGCACAGCCCAAAACTTG CCGCTCAGGAACGCCCTCCTGTGACGGCCTCCTTCAGGGGAGTCTAGGGGTTTTTGTCCCTGACACCTTGTTTCTGGAGT TGCACTGCTTTACGGTCTCTCCACCCCTTTAACCATGTCTGGGATTCTTGATCGGTGCACGTGTACCCCCAATGCCAGGG TGTTTGTGGCGGAGGGCCAAGTCTATTGCACACGATGTCTCAGTGCACGGTCCCTCCTCCCCTTGGATCTCCAAGTCTCT GACCTTGGAGTACTGGGCTTGTTCTACAGGCCCGAAGAACCACTCCGGTGGACGTTGCCGCGCGCATTCCCCACTG…
HNTZJ3132-2309	2023	Henan	Sow abortion rate of 20%	Self-detection	ATGACGTATAGGTGTTGGCTCTATGCCACGACATTTGTATTGTCAGGAGCTGTGACTACTAGCACAGCCCAAAACTTGCCGCACAGAAACACCCTTCCGTGACGGTCTTCTTCAGGGGAGTTTAGGGGTTTCTCCCTAACACCTTGTTTCTGGAGT TGCACTGCTTTACGGTCTCTCCACCCCTTTAACCATGTCTGGGATTCTTGATCGGTGCACGTGCACCCCCAATGCCAGGG TGTTTATGGTAGAGGGCCAAGTCTACTGCACACGATGTCTCAGTGCACGGTCCCTTCTTCCCCTGAATCTCCAAGTTCCC GAACTTGGAGTGTTGGGCTTGTTTTACAGGCCCGAAGAGCCACTCCGGTGGACGTTGCCGCGCGCATTCCCCACTGTCGA…
HLJTZJ3243-2311	2023	Heilongjiang	Piglet mortality rate of 30%	Self-detection	ATGACGTATAGGTGTTGGCTCTATGCCACGACATTTGTATTGTCAGGAGCTGTGACTACTAGCACAGCCCAAAACTTACC GCTCAGAAGCACCCTTCTGTGACGGCCTCCTTCAAGGGAGTTTAGGGGTTTGTCCCTAACACCTTGCTTCCGGAGTTGCA CTGCTTTACGGTCTCTCCACCCCTTTAACCATGTCTGGGATTCTTGATCGGTGCACGTGCACCCCCAATGCCAGGGTGTT CATGGCAGAGGGCCAAGTCTACTGCACACGATGTCTCAGTGCACGGTCCCTCCTTCCCTTGAACCTCCAAGTTCCTAGCC TTGGAGTGCTGGGCTTGTTCTACAGGCCCGAAGAGCCACTCCAGTGGACGTTGCCGGGCGCATTCCCCACTGTTG…
HNTZJ3134-2309	2023	Henan	Unknown	Self-detection	ATGACGTATAGGTGTTGGCTCTATGCCACGACATTTATATCGTCTGGAGCTGTGACTACTGGCACAGCCCAAAACTTGCC GCTCAGAACACACCCTTCTGTGACGGCCTCCTTCAGGGGAGTTAGGGAGCTTGTTCCTAACACTCTGCTTCTGGAGTTGC ACTGCTTTACGGTCTCTCCACCCCTTTAACCATGTCTGGGATGCTTGATCGGTGCACGTGCACCCCCAATGCCAGGGTGT TTATGGCAGAGGGCCAAGTCTACTGCACACGATGTCTCAGTGCACGGTCCCTCCTCCCCTTAAACCTCCAAGATCCTAAC CTTGGAGTGCTAGGCTTGTTCTACAAGCCCGAAGAGCCACTCCGGTGGACGTTGCCACGCGCATTCCCCACTGTT…
LNTZJ3230-2311	2023	Liaoning	Sow abortion rate of 25% and piglet mortality rate of 20%	Self-detection	ATGACGTATAGGTGTTGGCTCTATGCCACGACATTTGTATTGTCAGGAGCTGTGACCACTGGCACAGCCCAAAGCTTGCT GCACAGAAACACCCTTCTGTGACAGCCTCCTTCAGGGAGCTTGGGGGTTATCCCTAGCACCTTGCTTCTGGAGTTGCACT GCTTTACGGTCTCTCCGCCCCTTTAACCATGTCTGGGATTCTTGATCGGTGCACGTGCACCCCCAATGCCAGGGTGTTTA TGGCAGAGGGCCAAGTCTACTGCACACGATGTCTCAGTGCACGGTCTCTCCTCCCTCTGAATCTCCAAGTTCCTGAGCTC GGGGTGCTGGGCCTATTCTATAGGCCCGAAGAGCCACTCCGGTGGACGTTGCCACGTGCATTCCCCACTGTCGAG…
HNTZJ3133-2309	2023	Henan	Sow abortion rate of 40% and piglet mortality rate of 30%	Self-detection	ATGACGTATAGGTGTTGGCTCTATGCCACGACATTTGTATTGTCAGGAGCTGTGACTACTAGCACAGCCCAAAACTTGCC GCACAGAAACACCCTTCTGTGACGGCCTCCTTCAGGGGAGTTTAGGGGTTTGTCCCTAACACCTTGTTTCCGGAGTTGCA CTGCTTTACGGTCTCTCCACCCTTTTAACCATGTCTGGGATTCTTGACCGGTGCACGTGCACCCCCAATGCCAGGGTGTT TGTGGCAGAGGGCCAAGTCTACTGCACACGGTGTCTCAGTGCACGGTCCCTCCTCCCCCTGAACCTCCAAGTTCCTAGCC TTGGAGTGCTGGGCTTGTTCTACAGGCCCGAAGAGCCACTCCAGTGGACGATGCCATGCGCATTCCCCACTGTCG…
HNTZJ3118-2309	2023	Henan	Unknown	Self-detection	ATGACGTATAGGTGTTGGCTCTATGCCACGACATTTGTATTGTCAGGAGCTGTGACTACTAGCACAGCCCAAAACTTGC CGCTCAGAAACACCCTTCTGTGACGGCCTCCTTCAGGGGAGTTTAGGGTTTTATCTACCCTACACCTTGTTTCCGGAGTT GCACTGCTTTACGGTCTCTCCACCCCTTTAACCATGTCTGGGATTCTTGATCGGTGCACGTGCACCCCCAATGCCAGGGT GTTTATGGCAGAGGGCCAAGTCTACTGCACACGATGTCTCAGTGCACGGACCCTCCTCCCCCTGAACCTCCAAGTTTCTA GCCTTGGAGTGCTGGGCTTGTTCTACAGGCCCGAAGAGCCACTCTCGTGGACGTTGCCATGCGCATTCCCCACTGT…
HNTZJ3113-2309	2023	Henan	Piglet mortality rate of 30%	Self-detection	ATGACGTATAGGTGTTGGCTCTATGCCACGACATTTGTATTGTCGGGAGCTGTGACTACTGGCACAGCCCAAAACTTGC CGCTCAGAAACACCCTTCTGAGACGGCCTCCTCCAGGGGAGTTTAGGGGTTTGTCCCTAACACCTTGTTTCCGGAGTTGC ACTGCTTTACGGTCTCTCCACCCCTTTAACCATGTCTGGGATTCTTGATCGGTGCACGTGCACCCCCAATGCCAGGGTGT TTATGGCAGAGGGCCAAGTCTACTGCACACGATGTCTCAGTGTACGGACCCTCCTTCCTCTGAACCTCCAAGTTCCTAGC CTAGGAGTGTTGGGCTTGTTCTACAGGCCCGAAGAGCCACTCCAGTGGACGTTGCCATGCGCATTCCCCACTGTCG…
HNTZJ3119-2309	2023	Henan	Piglet mortality rate of 20%	Self-detection	ATGACGTATAGGTGTTGGCTCTATGCCACGGCATTTGTATTGTCAGGAGCTGTGACCATAAGCACAGCCCAAAACTTGCT GCACGGGAACACCCTCCTGTGACAGCCCTCTTCAGGGGATTAGGGGTCTGTCCCTAACACCTTGCTTCCGGAGTTGCACT GCTTTACGGTCTCTCCACCTCTTTAACCATGTCTGGGATACTTGATCGGTGCACGTGTACCCCCAATGCCAGGGTGTTTG TTGCGGAGGGCCAGGTCTACTGCACACGATGTCTCAGTGCACGGTCTCTCCTTCCTCTGAATCTCCAAGTTCCTGAGCTT GGGGTGCTGGGTCTATTCTATAGGCCCGAAGAGCCACTCCGGTGGACGTTGCCCCGTGCATTCCCCACTGTCGAG…
HNTZJ3117-2309	2023	Henan	Sow abortion rate of 25%	Self-detection	ATGACGTATAGGTGTTGGCTCTATGCCACGGCATTTGTATTGTCAGGAGCTGTGACCATAAGCACAGCCCAAAACTTGC TGCACGGGAACACCCTCCTGTGACAGCCCTCTTCAGGGGATTAGGGGTCTGTCCCTAACACCTTGCTTCCGGAGGTGCAC TGCTTTACGGTCTCTCCACCTCTTTAACCATGTCTGGGATACTTGATCGGTGCACGTGTACCCCCAATGCCAGGGTGTTT GTTGCGGAGGGCCAGGTCTACTGCACACGATGTCTCAGTGCACGGTCTCTCCTTCCTCTGAATCTCCAAGTTCCTGAGCT TGGGGTGCTGGGTCTATTCTATAGGCCCGAAGAGCCACTCCGGTGGACGTTGCCCCGTGCATTCCCCACTGTCGAG…
HLJJTZJ3120-2309	2023	Heilongjiang	Unknown	Self-detection	ATGACGTATAGGTGTTGGCTCTATGCCACGGCATTTGTATTGTCAGGAGCTGCGACTATAGGCGCAGCCCAAAAACTTGCTGCACGGGGACACCCTCCTGTGACAGCC CTCTTCAGGGGATTAGGGGTCTGTCCCTAACACCTTGCTTCTGGAGTTGCACTGCTTTACGGTCTCTCCACTCCTTTAAC CATGTCTGGGATACTTGATCGGTGCACGTGCACCCCCAATGCCAGGGTGTTTATGGCAGAGGGCCAGTTCTACTGCACAC GATGTCTCAGTGCACGGTCTCTCCTTCCCTTGAATCTCCAAGTTCCCGAGCTTGGAGCACTGGGTCTGTTTTACAGGCCT GAAGAGCCACTCCGGTGGACGTTGCCACGCGCATTCCCCACTGTCGA…
HNTZJ3131-2309	2023	Henan	Sow abortion rate of 15%	Self-detection	ATGACGTATAGGTGTTGGCTCTATGCCACGGCATTTGTATTGTCAGGAGCTGTGACCATAGGCACAGCCCAAAACTTGC TGCACGGGAACACCCTCCTGTGACAGCCCTCTTCAGGGGGATTAGGGGTCTGTCCCTAACACCTTGCTTCCGGAGTTGCA CTGCTTTACGGTCTCTCCACCCCTTTAACCATGTCTGGGATACTTGATCGGTGCACGTGTACCCCCAATGCCAGGGTGTT TGTGGCGGATGGCCAGGTCTACTGCACACGATGTCTCAGTGCGCGGTCTCTCCTTCCTCTGAATCTCCAAGTTCCTGAGC TTGGGGTGCTGGGTCTATTCTATAGGCCCGAAGAGCCACTCCGGTGGACGTTGCCACGTGCATTCCCCACTGTCGA…
HNTZJ3112-2309	2023	Henan	Sow abortion rate of 25%	Self-detection	ATGACGTATAGGTGTTGGCTCTATGCCGCGGCATTTGTATTGTCAGGAGCTGTGACCATAGGCACAGCCCAAAACTTGC TGCACGGGAACACCCACCTGTGACAGCCTTCTTCAGGGGAGTTAGGGGTCTGTCCCTAACACCTTGCTTCCGGAGTTGCA CTGCTTTACGGTCTCTCCACCCTTTTAACCATGTCTGGGATACTTGATCGGTGCACGTGTACCCCCAATGCCAGGGTGTT TTTGGCGGATGGCCAGGTCTACTGCACACGATGTCTCAGTGCACGGTCCCTCCTTCCTCTGAATCTCCAGGTTCCCGAGC TTGGGGTGCTGGGCCTATTCTATAGACCCGAAGAGCCACTCCGGTGGACGTTGCCACGTGCGTTCCCCACTGTTGA…
HNTZJ3114-2309	2023	Henan	Unknown	Self-detection	ATGACGTATAGGTGTTGGCTCTGTGCCGCGGCATTTGTATTGTCAGGAGCTGTGGCCATAGGCACAGCCCAAAACTTGCTGCACGGGGACA CCCACCTGTGACAGCCTTCTTCAGGGGAGTTAGGGGTCTGTCCCTAACACCTTGCTTCCGGAGTTGCACTGCTTTACGGT CTCTCCACCCTTTTAACCATGTCTGGGATACTTGATCGGTGCACGTGTACCCCCAATGCCAGGGTGTTTTTGGCGGATGG CCAGGTCTACTGCACACGATGTCTCAGTGCACGGTCCCTCCTTCCTCTGAATCTCCAGGTTCCCGAGCTTGGGGTGCTGG GCCTATTCTATAGACCCGAAGAGCCACTCCGGTGGACGTTGCCACGTGCATTCCCCACTGTTGA…
NMGTZJ3157-2310	2023	Inner Mongolia	Sow abortion rate of 30% and piglet mortality rate of 10%	Self-detection	ATGACGTATAGGTGTTGGCTCTATGCCACGGCATTTGTATTGTCAGGAGCTGTGACCA CTGGCACAGCCCAAAACTTGCTGCACGGGAACACCCTCCTGTGACAGCCTCTTTCAGAGGATTAGGGGTCTGTCCCTAAC ACCTTGTTTTTCCGGAGTTGCACTGCTTTACGGTCTCTCCACCCCTTTAACCATGTCTGGGATGCTTGATCGGTGCACGT GTACCCCCAATGCCAGGGTGTTTTTGGCAGATGGCCAGGTTTACTGCACACGATGTCTCAGTGCACGGTCTCTCCTTCCT CTGAATCTTCAAGTATCTGAGCTCGGGGTGCTGGGCCTATTTTATAGGCCCGAAGAGCCACTCCGGTGGACGTTGCCGCG TGCATACCCCACTGTT…
HLJTZJ3143-2310	2023	Heilongjiang	Unknown	Self-detection	ATGACGTATAGCAGGATGCTCTATGCCACGGCATTTGTATTGTCAGGAGCTGTGACCACTGGCACAGCCCAAAACTTGCTGCACGGGAACACCCTCCTGTGACAGCCTCCTTCAGAGGATTAGGGGTCTGTCCCTAACACCTTGTTTTTCCGGAGTTGCACTGCTTTACGGTCTCTCCACCCCTTTAACCATGTCTGGGATGCTTGATCGGTGCACGTGTACCCCCAATGCCAGGGTGTTTTTGGCAGATGGCCAGGTTTACTGCACACGATGTCTCAGTGCACGGTCTCTCCTTCCTCTGAATCTTCAAGTACCTGAGCTCGGGGTGCTGGGCCTATTTTATAGGCCCGAAGAGCCACTCCGGTGGACGTTGCCGCGTGCATACCCCACTGTTGAGTG…
SCTZJ3124-2309	2023	Sichuan	Sow abortion rate of 30% and piglet mortality rate of 10%	Self-detection	ATGACGTATAGGTGTTGGCTCTATGCCACGACATTTATATCGTCTGGAGCTGTGACTACTGGCACAGCCCAAAACTTGCC GCTCAGAACACACCCTTCTGTGACGGCCTCCTTCAGGGGAGTTAGGGAGCTTGTTCCTAACACTCTGCTTCTGGAGTTGC ACTGCTTTACGGTCTCTCCACCCCTTTAACCATGTCTGGGATGCTTGATCGGTGCACGTGCACCCCCAATGCCAGGGTGT TTATGGCAGAGGGCCAAGTCTACTGCACACGATGTCTCAGTGCACGGTCCCTCCTCCCCTTAAACCTCCAAGATCCTAAC CTTGGAGTGCTAGGCTTGTTCTACAAGCCCGAAGAGCCACTCCGGTGGACGTTGCCACGCGCATTCCCCACTGTT…
HLJTZJ3268-2312	2023	Heilongjiang	Piglet mortality rate of 25%	Self-detection	ATGACGTATAGGTGTTGGCTCTATGCCACGACATTTGTATTGTCGGGAGCTGTGACTACTGGCACAGCCCAAAACTTGTC GCACAGAAACACCCTTCTGTGACGACCTCCTTCAGGGGAGTTTAGGGGTTTGTCCCTAACACCTTGCTTCCGGAGTTGCA CTGCTCTACGGTCTCTCCACCCCTTTAACCATGTCTGGGATCCTTGATCGGTGCACGTGTACCCCCAATGCCAGGGTGTT TTTGGCAGATGGTCAGGTCTACTGCACACGATGTCTCAGTGCACGGACCCTCCTTCCCTTAAATCTTCAAGTTTCTGACC TTGGAGTGCTGGGCTTGTTCTACAGGCCCGAAGAGCCACTCCGGTGGACGTTGCCACGCGCATTCCCCACCGTCG…
HLJWK871-2308	2023	Heilongjiang	Unknown	Self-detection	ATGCCGTATAGGTGTTGGCTCTATGCCGCGACATTTGTATTGTCAGGAGCTGTGACCATTGGCACAGCCCAAAGCTTGCT GCACGGGAACACCCTTCTGTGACGGCCTTCTTCAGGGGGTTTAGGGGTTTGTCCCTAGCACCTTGCTTCTGGAGTTGCAC TGCTTTACGGTCTCTCCACCCTTTTAACCATGTCTGGGATTCTTGATCGGTGCACGTGTACCCCCAATGCCAGGGTGTTT GTGGCAGAGGGCCAGGTCTACTGCACACGATGTCTCAGTGCACGGTCTCTCCTTCCTTTGAACCTCCAAGTTTCTGAGCT TGGGGTGTTGGGTTTGTTTTATAGGCCTGAAGAGCCACTCCGGTGGACGTTGCCACGTGCATTCCCCACTGTTGA…
LNTZJ3211-2311	2023	Liaoning	Unknown	Self-detection	ATGACGTATAGGTGTTGGCTCTATGCCACGGCATTTGTATTGTCAGGAGCTGTGACCACAGGCACAGCCCAAAACTTGCT GCACGGGGACACCCTCCCGTGATAGCCCTCTTCAGGGAGATTGGGGGTCTGTCCCTGACACCCTGCTTCCGGAGTTGCAC TGCTTTACGGTCTCTCCACCCCTTTAACCATGTCTGGGATACTTGATCGGTGCACGTGCACCCCCAACGCCAGGGTGTTT ATGGCGGACGGCCAGGTCTACTGCACACGATGTCTCAGTGCACGGTCTCTCCTTCCCCTGAATCTCCAAGTTTCTGAGCT TGGGGTGCTGGGTCTATTCTATAGGCCCGAAGAGCCACTCCGGTGGACGTTGCCACGCGCATTCCCCACTGTTGA…
HNTZJ3182-2310	2023	Henan	Sow abortion rate of 20% and piglet mortality rate of 20%	Self-detection	ATGACGGCGGGATGTTGGCTCTATGCCACGGCATTTGTATTGTCAGGAGCTGTGACCACTGGCGCAGCCCACAACTTGCC GCTCGGAAACACCCTTCTGTGACGGCCTCCTCCAAGGGAGTTTAGGGGTTTGTCCCTAGCACCTTGCTTCTGGAGTTGCA CTGCTTTACGGTCTCTCCACCTCTTTAACCATGTCTGGGACTCTAGATCGGTGCACGTGTACCCCCAATGCCAGGGTGTT TATGGCTGAGGGCCAAGTCTACTGCACACGATGTCTCAGTGCACGGTCCCTCCTTCCCTTGGATCTCCAAGTTCTTGAAC TTGGAGTGTTGGGCTTGTTCTACAGGCCCGAAGAGCAACTCCGGTGGACGTTGCCACGCGCATTCCCCACTGTTG…
HLJTZJ3187-2310	2023	Heilongjiang	Sow abortion rate of 10% and piglet mortality rate of 10%	Self-detection	ATGGTTAAAGGGGTGGAGAGACCGTATAGGTGTTGGCTCCATGCCACGACATTTGTATTGTCAGGAGCTGTGACTACTAG CACAGCCCAAAACTTGTCGCGCAGAAACACCCTTCTGTGACGGCCTTCTCCAGGGGAGTTTAAGGGCCTTTCCCTTACAC CCTGTTCTTCGGAGTTGCACTGCTTTACGGTCTCTCCACCCCTTTAACCATGTCTGGGAGTCTTGATCGGTGCACGTGCA CCCCCAATGCCAGGGTGTTTTTGGCAGAGGGCCAAGTCTACTGCACACGATGTCTCAGTGCACGGTCCCTCCTTCCTCTG AACCTCCAAACTTTTGACCTTGGAGTGCTGGGATTGTTCTACAGGCCCGAAGAGCCGCTCCGGTGGACGTTGCCA…
HLJTZJ3205-2310	2023	Heilongjiang	Sow abortion rate of 30% and piglet mortality rate of 20%	Self-detection	ATGACGTATAGGTGTTGGCTCCATGCCACGACATTTGTATTGTCAGGAGCTGTGACTACTGGCACAGCCCAAAACTTGCCGCTCAGAAACACCCTTCTGTGACGGCCTCCTTCAGGGGAGTTTAGGGGTTTGTCCCTAACACCTTGTTTCCGGAGTTGCACTGCTTTACGGTCTCTCCACCCCTTTAACCATGTCTGGGATTCTTGATCGGTGCACGTGCACCCCCAATGCCAGGGTGTTTGTGGCAGAGGGCCAAGTCTACTGCACACGATGTCTCAGTGCACGGTCCCTTCTTCCCCTGAACCTCCAAGTTCCTAGCCTTGGAGTACTGGGCTTGTTCTACAGGCCCGAAGAGCCACTCCAGTGGACGTTGCCAGGCGCATTCCCCACTGTTGAGTG…
LNWK961-2401	2024	Liaoning	Unknown	Self-detection	ATGACGTATAGGTGTTGGCTCTATGCCACGACATTTGTATTGTCAGGAGCTGTGACTACTGGCACAGCCCAAAACTTGCC GCTCGGAATACACCCTTCTGTTACGGCCTCCTTCAGGGGAGTTTAGGGGTTTGTCCCTAACACCTTGTTTCTGGAGTTGC ACTGCTTTACGGTCTCTCCACCCCTTTAACCATGTCTGGGATTCTTGATCGGTGCACGTGTACCCCCAATGCCAGGGTGT TTATGGCAGAGGGCCAAGTCTATTGCACACGATGTCTCAGTGCACGGTCCCTTCTTCCCCTGAATCTCCAAGTTCTTGGC CTTGGAGTGCTGGGCTTGTTCTACAGGCCCGATGAGCCGCTCCGGTGGACGTTGCCAGGCGCATTTCCCACTGTT…
NMGTZJ3290-2401	2024	Inner Mongolia	Piglet mortality rate of 30%	Self-detection	ATGACGTATAGGTGTTGGCTCTATGCCACGGCATTTGTATTGTCAGGAGCTGTGACCATTGGCACAGCCCAAAACTTGCT GCACGGGAACACCCTCCTGTGACAGCCCTCTTCAGGGGATTAGGGGTCTGTCCCTAACACCTTGCTTCTGGAGTTGCACT GCTTTTCGGTCTCTCCACCCCTTTAACCATGTCTGGGATGCTTGATCGGTGCACGTGCACCCCCAATGCCAGGGTGTTTG TGGCAGAGGGCCAGGTGTACTGCACACGATGTCTCAGTGCACGGTCCCTTCTTCCTCTGAATTTCCAAGTTTCTGAGCTT GGTGTGCTGGGCCTATTCTATAGACCCGAAGAGCCACTCCGGTGGACGCTGCCACATGCGTTCCCCACTGTCGAG…
ZJTZJ3291-2401	2024	Zhejiang	Sow abortion rate of 30% and piglet mortality rate of 10%	Self-detection	ATGACTCTCTTAAGGTAGCCAAATGCCTCGTCATCTAATTAGTGACGCGCATGAATGGATGAACGAGATTCCCACTGTCC CTACCTACTATCCAGCGAAACCACAGCCAAGGGGGCACAGCCCAAAACTTGCCGCTCAGAAACACCCTTCTGTGACGGCC TCCTTCAGGGGAGTTTAGGGTTTGTCCCTAACACCTTGTTTCCGGAGTTGCACTGCTTTACGGTCTCTCCACCCTTTTAA CCATGTCTGGGATTCTTGATCGGTGCACGTGCACCCCCAATGCCAGGGTGTTTATGGCAGAGGGACAGGTCTACTGCACA CGATGTCTCAGTGCACGGTCCCTCCTTCCCCTGAACCTCCAAGTTCCTAGCCTTGGAGTGCTGGGCTTGTTCTAC…
LNWK960-2401	2024	Liaoning	Sow abortion rate of 25%	Self-detection	ATGACGTATAGGTGTTGGCTCTATGCCACGACATTTGTATTGTCAGGAGCTGTGACTACTAGCACAGCCCAAAACTTACC GCTCAGAAGCACCCTTCTGTGACGGCCTCCTTCAAGGGAGTTTAGGGGTTTGTCCCTAACACCTTGCTTCCGGAGTTGCA CTGCTTTACGGTCTCTCCACCCCTTTAACCATGTCTGGGATTCTTGATCGGTGCACGTGCACCCCCAATGCCAGGGTGTT CATGGCAGAGGGCCAAGTCTACTGCACACGATGTCTCAGTGCACGGTCCCTCCTTCCCTTGAACCTCCAAGTTCCTAGCC TTGGAGTGCTGGGCTTGTTCTACAGGCCCGAAGAGCCACTCCAGTGGACGTTGCCGGGCGCATTCCCCACTGTTG…
Note：All the virus strains are from different pig farms.
